# Supplementary material for: Murine Model of Radiation Dermatitis with Experimental Wound and Effects of Genistein
Source: Int J Mol Sci. 2026 Jun 2;27(11):5019. doi: 10.3390/ijms27115019 (PMC13257261; doi:10.3390/ijms27115019)
Supplement: Supplementary file 1 [file ijms-27-05019-s001.zip]

Archive with 1 entries (1 files):
- ijms-4294353-supplementary.pdf
